# Supplementary material for: Unexpected Method of High-Viscosity Shear Thickening Fluids Based on Polypropylene Glycols Development via Thermal Treatment
Source: Materials (Basel). 2022 Aug 24;15(17):5818. doi: 10.3390/ma15175818 (PMC9457279; doi:10.3390/ma15175818)
Supplement: Supplementary file 1 [file materials-15-05818-s001.zip]

Archive with 1 entries (1 files):
- materials-1831065-SI.pdf
